# Supplementary material for: Cross-Scale Analyses of Animal and Human Gut Microbiome Assemblies from Metacommunity to Global Landscape
Source: mSystems. 2021 Jul 6;6(4):e00633-21. doi: 10.1128/mSystems.00633-21 (PMC8407200; doi:10.1128/mSystems.00633-21)
Supplement: TABLE S1 [file msystems.00633-21-st001.xlsx]

## Sheet: Table S0
Table S1. The list of AGM (animal gut microbiome) data accession numbers and the animal species in each study
Study ID	Study accession number	Class	Species	Reference	Geographic infromation
1	ERP014254	Insecta	Aleochara bilineata	Bili M, et al. (2016) Bacterial Community Diversity Harboured by Interacting Species. PLoS ONE, 11(6):e0155392.	France	49 N 3.98 W
			Aleochara bipustulata
			Delia radicum
			Trybliographa rapae
2	PRJEB10279	Mammalia	Arctocephalus australis	Medeiros AW, et al. (2016) Characterization of the faecal bacterial community of wild young South American (Arctocephalus australis) and Subantarctic fur seals (Arctocephalus tropicalis). FEMS Microbiol Ecol, 92(3). pii: fiw029.	Brazil
			Arctocephalus tropicalis
3	PRJEB11203	Mammalia	Ochotona curzoniae	Li H, et al. (2016) Pika Population Density Is Associated with the Composition and Diversity of Gut Microbiota. Front Microbiol, 7:758.	China	35.02 N 101.44 E
4	PRJEB12994	Chromadorea	Caenorhabditis briggsae	Dirksen P, et al. (2016) The native microbiome of the nematode Caenorhabditis elegans: gateway to a new host-microbiome model. BMC Biol, 14:38.	France, Germany
			Caenorhabditis elegans
			Caenorhabditis remanei
5	PRJEB13031	Chromadorea	Caenorhabditis elegans	Dirksen P, et al. (2016) The native microbiome of the nematode Caenorhabditis elegans: gateway to a new host-microbiome model. BMC Biol, 14:38.	France, Portugal
6	PRJEB1400	Mammalia	Equus caballus	Dougal K, et al. (2013) Identification of a Core Bacterial Community within the Large Intestine of the Horse. PLoS One, 8(10):e77660.	United Kingdom	51.03 N 3.13 W
7	PRJEB14602	Sauropsida	Varanus indicus	Hyde ER, et al. (2016) The Oral and Skin Microbiomes of Captive Komodo Dragons Are Significantly Shared with Their Habitat. mSystems, 1(4): e00046-16.	USA
			Varanus komodoensis
			Varanus olivaceus
8	PRJEB14747	Aves	Columbi passerina	García-Amado MA, et al. (2018) Comparison of gizzard and intestinal microbiota of wild neotropical birds. PLoS One, 13(3):e0194857.	Venezuela	11.04 N 63.85 E
			Columbi talpacoti
			Zonotrichia capensis
			Chiroxiphia lanceolata
			Ramphocelus carbo
			Saltator maximus
			Thraupis palmarum
			Thraupis gaucocolpa
			Turdus flavipes
			Turdus olivater
9	PRJEB1549	Aves	Pelecanoides uritrix	Dewar ML, et al. (2014) Interspecific variations in the faecal microbiota of Procellariiform seabirds. FEMS Microbiol Ecol, 89(1):47-55.	Australia	32.35 S 141.43 E
10	PRJEB19204	Aves	Hirundo rustica	Kropáčková L, et al. (2017) Variation between the oral and faecal microbiota in a free-living passerine bird, the great tit (Parus major). PLoS One, 29;12(6):e0179945.	Czech Republic: Prague	50. 08 N, 14.27 E
11	PRJEB2135	Aves	Anas platyrhynchos	Unno T, et al. (2010) Use of barcoded pyrosequencing and shared OTUs to determine sources of fecal bacteria in watersheds. Environ Sci Technol, 44(20):7777-82.	South Korea
			Anser anser
			Gallus gallus
		Mammalia	Homo sapiens
			Bos taurus
			Sus scrofa
12	PRJEB22640	Aves	Struthio camelus	Videvall E, (2018) Measuring the gut microbiome in birds: Comparison of faecal and cloacal sampling. Mol Ecol Resour, 18(3):424-434.	South Africa	33.35 S 22.12 E
13	PRJEB22688	Actinopteri	Salmo salar	Uren Webster TM, et al. (2018) Interpopulation Variation in the Atlantic Salmon Microbiome Reflects Environmental and Genetic Diversity. Appl Environ Microbiol, 84(16): e00691-18.	France, United Kingdom
14	PRJEB23639	Mammalia	Dipodomys ordii	Moeller AH, et al. (2018) Dispersal limitation promotes the diversification of the mammalian gut microbiota. PNAS, 114(52):13768-13773.	USA
			Perogthus parvus
			Tamias minimus
			Microtus californicus
			Onychomys leucogaster
			Canis latrans
			Zalophus californianus
			Ursus americanus
			Puma concolor
			Lynx rufus
			Cervus elaphus
			Alces alces
			Odocoileus virginianus
			Rangifer tarandus
15	PRJEB29017	Mammalia	Antidorcas marsupialis	McKenzie VJ, et al. (2017) The Effects of Captivity on the Mammalian Gut Microbiome. Integr Comp Biol, 57(4):690-704.	USA; France; South Africa; Switzerland
			Connochaetes gnou
			Connochaetes taurinus
			Giraffa camelopardalis
			Aepyceros melampus
			Ceratotherium simum
			Diceros bicornis
16	PRJEB3083	Aves	Aptenodytes patagonicus	Dewar ML, et al. (2013) Interspecific variations in the gastrointestinal microbiota in penguins. Microbiologyopen, 2(1):195-204.	Bird Island, South Georgia; Australia: Phillip Island; Possession Island, Crozet Archipelago
17	PRJEB3384	Aves	Eudyptula minor	Dewar ML, et al. (2017) Microbiota of little penguins and short-tailed shearwaters during development. PLoS One, 12(8):e0183117.	Australia	38.48 S 145.23 E
18	PRJEB4489	Mammalia	Orycteropus afer	Delsuc F, et al. (2014) Convergence of gut microbiomes in myrmecophagous mammals. Mol Ecol, 23(6):1301-17.	Brazil; USA; United Kingdom; France; Argentina
			Melursus ursinus
			Proteles cristatus
			Manis pentadactyla
			Chaetophractus vellerosus
			Chlamyphorus truncatus
			Euphractus sexcinctus
			Priodontes maximus
			Tolypeutes matacus
			Choloepus hoffmanni
			Zaedyus pichiy
			Dasypus novemcinctus
			Choloepus didactylus
			Tamandua tetradactyla
			Myrmecophaga tridactyla
19	PRJEB6978	Sauropsida	Sauromalus ater	Vital M, et al. (2015) Diet is a major factor governing the fecal butyrate-producing community structure across Mammalia, Aves and Reptilia.The ISME Journal, 9(4):832-43.	USA	42.73 N 84.55 W
			Pogona barbata
			Lampropeltis triangulum
			Pantherophis obsoletus
			Tiliqua scincoides
		Aves	Urocolius macrourus
			Buteo jamaicensis
			Haliaeetus leucocephalus
			Penguin
			Sarcoramphus papa
			Anas platyrhynchos
			Peafowl
			Struthio camelus
		Mammalia	Echinops telfairi
			Simia paniscus
			Homo sapiens
			Leontopithecus rosalia
			Saguinus oedipus
			Eulemur mongoz
			Lemur catta
			Varecia rubra
			Tupaia belangeri
			Oryctolagus cuniculus
			Porcupine
			Cavia porcellus
			Dolichotis patagonum
			Chinchilla brevicaudataus
			Mus musculus
			Rattus norvegicus
			Ailurus fulgens
			Canis lupus
			Vulpes lagopus
			Lontra cadensis
			Mustela putorius
			Ailuropoda melanoleuca
			Ursus arctos
			Panthera leo
			Panthera tigris
			Suricata suricatta
			Arctictis binturong
			Sus scrofa
			Equus asinus
			Armadillo
			Didelphis virginiana
20	PRJNA169064	Aves	Gallus gallus
21	PRJNA174530	Mammalia	Zalophus californianus	Dudek NK, et al. (2017) Novel Microbial Diversity and Functional Potential in the Marine Mammal Oral Microbiome. Curr Biol, 27(24):3752-3762.e6.	USA: San Diego, California
			Tursiops truncatus
22	PRJNA196764	Insecta	Drosophila melanogaster		China; Peru; Australia; France; India
23	PRJNA222380	Aves	Strigops habroptilus
24	PRJNA226433	Insecta	Cephalotes varians		UAS: Florida
25	PRJNA227767	Insecta	Cephalotes atratus	Sanders JG, et al. (2014) Stability and phylogenetic correlation in gut microbiota: lessons from ants and apes. Mol Ecol, 23(6):1268-83.	Brazil: Minas Gerais; Perul: Minas Gerais; USA: Arizona; Paraguay; Ecuador; Costa Rica; Venezuela; Colombia
			Cephalotes borgmeieri
			Cephalotes clypeatus
			Cephalotes cordatus
			Cephalotes creticeps
			Cephalotes eduarduli
			Cephalotes grandinosus
			Cephalotes maculatus
			Cephalotes minutus
			Cephalotes mompox
			Cephalotes pallens
			Cephalotes pallidoides
			Cephalotes pellans
			Cephalotes placidus
			Cephalotes rohweri
			Cephalotes simillimus
			Cephalotes spinosus
			Cephalotes targionii
			Cephalotes umbraculatus
			Procryptocerus sp
			Azteca sp
			Pseudomyrmex sp
26	PRJNA240141	Mammalia	Elephas maximus	Ilmberger N, et al. (2014) A Comparative Metagenome Survey of the Fecal Microbiota of a Breast- and a Plant-Fed Asian Elephant Reveals an Unexpectedly High Diversity of Glycoside Hydrolase Family Enzymes. PLoS One, 9(9):e106707.	Germany: Zoo of Hamburg	53.60 N 9.94 E
27	PRJNA255714	Mammalia	Canis mesomelas	Wasimuddin, et al. (2017) Gut microbiomes of free-ranging and captive Namibian cheetahs: Diversity, putative functions and occurrence of potential pathogens. Mol Ecol, 26(20):5515-5527.	Namibia
			Acinonyx jubatus
28	PRJNA259592	Actinopteri	Poecilia reticulata	Sullam KE, et al. (2015) Divergence across diet, time and populations rules out parallel evolution in the gut microbiomes of Trinidadian guppies. The ISME Jorunal, 9(7): 1508–1522.	Trinidad and Tobago; USA
29	PRJNA272135	Mammalia	Bison bison	Henderson G, et al. (2015) Rumen microbial community composition varies with diet and host, but a core microbiome is found across a wide geographical range. Sci Rep, 5:14567.	South Africa; Sweden; USA; Norway; Australia; Brazil; Nigeria; Mexico; Cananda; Colombia; Ireland; South Korea; Netherlands; New Zealand; Slovenia; Finland; Iran; Czech Republic; Denmark; Japan; Chile; United Kingdom; France; Spain; Uruguay; New Zealand; Argentina; Poland; China; Israel; Iceland
			Bos indicus
			Bos taurus
			Capra hircus
			Ovis aries
			Cervus elaphus
			Cervus nippon
			Alces alces
			Capreolus capreolus
30	PRJNA272136	Mammalia	Bubalus bubalis	Henderson G, et al. (2015) Rumen microbial community composition varies with diet and host, but a core microbiome is found across a wide geographical range. Sci Rep, 5:14567.	China: Guangxi: Nanning	22.81 N 108.32 E
31	PRJNA279212	Amphibia	Fejervarya limnocharis	Huang BH, et al. (2018) Composition and Functional Specialists of the Gut Microbiota of Frogs Reflect Habitat Differences and Agricultural Activity. Front Microbiol, 8:2670.	Taiwan	24.921 N 121.54 E
32	PRJNA287620	Insecta	Echidnophaga	Lawrence AL, et al. (2015) Evaluation of the bacterial microbiome of two flea species using different DNA-isolation techniques provides insights into flea host ecology. FEMS Microbiol Ecol, 91(12).	Australia: New South Wales	33.76 S 150.92 E; 29.43 S 147.98 E
33	PRJNA290348	Actinopteri	Pomacentrus chrysurus	Parris DJ, et al. (2016) Whole gut microbiome composition of damselfish and cardinalfish before and after reef settlement. PeerJ, 4:e2412.	Australia: Lizard island
			Pomacentrus moluccensis
			Pomacentrus unknown
34	PRJNA293117	Sauropsida	Liolaemus ruibali	Kohl KD, et al. (2017) Gut microbial ecology of lizards: insights into diversity in the wild, effects of captivity, variation across gut regions and transmission. Mol Ecol, 26(4):1175-1189.	Argentina	33.302 S 66.337 W
35	PRJNA298506	Chromadorea	Litoditis marina	Derycke S, et al. (2016) Coexisting cryptic species of the Litoditis marina complex (Nematoda) show differential resource use and have distinct microbiomes with high intraspecific variability. Mol Ecol, 25(9):2093-110.	Belgium: lab Marine Biology, Gent; Netherlands: Paulina
36	PRJNA299397	Mammalia	Cebus capucinus	Mallott EK, et al. (2018) trnL outperforms rbcL as a DNA metabarcoding marker when compared with the observed plant component of the diet of wild white-faced capuchins (Cebus capucinus, Primates). PLoS One, 13(6):e0199556.	Costa Rica: Limon: La Suerte Biological Field Station
37	PRJNA300845	Insecta	Choristoneura fumifera	Landry M, et al. (2015) Composition of the Spruce Budworm (Choristoneura fumiferana) Midgut Microbiota as Affected by Rearing Conditions. PLoS One, 10(12):e0144077.	Canada
38	PRJNA301166	Aves	Serinus caria	Garcia-Mazcorro JF, et al. (2017) Comprehensive Molecular Characterization of Bacterial Communities in Feces of Pet Birds Using 16S Marker Sequencing. Microb Ecol, 73(1):224-235.	Mexico:Nuevo Leon
			Nymphicus hollandicus
			Melopsittacus undulatus
39	PRJNA303104	Mammalia	Macropus rufus	Li M, et al. (2016) Spatial dynamics of the bacterial community structure in the gastrointestinal tract of red kangaroo (Macropus rufus). World J Microbiol Biotechnol, 32(6):98.	China: Nanjing	32.03 N 118.47 E
40	PRJNA305127	Insecta	Nasutitermes corniger	Mikaelyan A, et al. (2017) Microenvironmental heterogeneity of gut compartments drives bacterial community structure in wood- and humus-feeding higher termites. FEMS Microbiol Ecol, 93(1).	USA: Florida
			Trinervitermes sp.		Kenya: JKUAT
			Cornitermes sp.		French Guiana: Petit-Saut
			Cubitermes ugandensis		Kenya: Kakamega Forest
			Ophiotermes sp.		Kenya: Kakamega Forest
			Microcerotermes parvus		Democratic Republic of the Congo: Pointe-Noire
			Neocapritermes taracua		French Guiana: Petit-Saut
			Promirotermes sp.		South Africa: Pretoria
			Termes hospes		Democratic Republic of the Congo: Pointe-Noire
41	PRJNA309340	Insecta	Musca domestica	Zhao Y, et al (2017) The gut microbiota in larvae of the housefly Musca domestica and their horizontal transfer through feeding. AMB Express, 7(1):147.	China: Wuhan
42	PRJNA311219	Actinopteri	Carassius auratus	Eichmiller JJ, et al. (2016) Environment shapes the fecal microbiome of invasive carp species. Microbiome, 4(1):44.	USA
			Cyprinus carpio
			Hypophthalmichthys molitrix
			Hypophthalmichthys nobilis
			Aplodinotus grunniens
43	PRJNA312520	Arachnida	Araneae	Kohl KD, et al. (2017) Gut microbial ecology of lizards: insights into diversity in the wild, effects of captivity, variation across gut regions and transmission. Mol Ecol, 26(4):1175-1189.	Argentina
		Insecta	Lepidoptera
			Coleoptera
			Apocrita
			Formicidae
		Sauropsida	Liolaemus parvus
			Liolaemus ruibali
			Phymaturus williamsi
44	PRJNA313530	Insecta	Bombus pascuorum	Parmentier A, et al. (2018) A different gut microbial community between larvae and adults of a wild bumblebee nest (Bombus pascuorum). Insect Sci, 25(1):66-74.	Belgium	51.01 N 3.41 E
45	PRJNA328270	Insecta	Pyrrhocoroidea	Gordon ER, et al. (2016) Comparative phylogenetic analysis of bacterial associates in Pyrrhocoroidea and evidence for ancient and persistent environmental symbiont reacquisition in Largidae (Hemiptera: Heteroptera). BioRxiv preprint.	Argentina; Australia; Colombia; Costa Rica; Dominican Republic; Ecuador; India; Malaysia; Mexico; Peru; Thailand; USA: Florida, Monroe Big Pine Key, National Key Deer Refuge
46	PRJNA336479	Actinopteri	Coreius guichenoti	Li X, et al. (2016) The influence of weight and gender on intestinal bacterial community of wild largemouth bronze gudgeon (Coreius guichenoti, 1874). BMC Microbiol, 16(1): 191.	China: Yanbian county	26.68 N 101.86 E
47	PRJNA341982	Actinopteri	Cyprichromis coloratus	Baldo L, et al. (2017) Convergence of gut microbiotas in the adaptive radiations of African cichlid fishes. ISME J,11(9):1975-1987.	Cameroon; Zambia
			Aulonocranus dewindti
			Ophthalmotilapia ventralis
			Xenotilapia melanogenys
			Xenotilapia spiloptera
			Eretmodus cyanostictus
			Ctenochromis horei
			Julidochromis ornatus
			Lamprologus lemairii
			Lepidiolamprologus attenuatus
			Lepidiolamprologus elongatus
			Neolamprologus fasciatus
			Neolamprologus pulcher
			Neolamprologus savoryi
			Variabilichromis moorii
			Gthochromis pfefferi
			Konia dikume
			Konia eisentrauti
			Myaka myaka
			Pungu maclareni
			Sarotherodon caroli
			Sarotherodon linnellii
			Sarotherodon lohbergeri
			Sarotherodon steinbachi
			Stomatepia mariae
			Stomatepia pindu
			Plecodus straeleni
			Interochromis loocki
			Pseudosimochromis babaulti
48	PRJNA344390	Actinopteri	Perca fluviatilis	Zha Y, et al. (2018) Effects of predation stress and food ration on perch gut microbiota. Microbiome, 6(1):28.	Sweden	59.83 N 18.64 E
49	PRJNA344407	Actinopteri	Oncorhynchus mykiss	Michl SC, et al. (2017) The malleable gut microbiome of juvenile rainbow trout (Oncorhynchus mykiss): Diet-dependent shifts of bacterial community structures. PLoS One, 12(5):e0177735.	USA: Washington
50	PRJNA347319	Insecta	Drosophila suzukii	Martinez-Sañudo I, et al (2018) Metagenomic analysis reveals changes of the Drosophila suzukii microbiota in the newly colonised regions. Insect Sci, 25(5):833-846.	China; France; Italy; Japan; Slovenia; Spain; Switzerland; United Kingdom; USA
51	PRJNA347517	Aves	Puffinus tenuirostris	Dewar ML, et al. (2017) Microbiota of little penguins and short-tailed shearwaters during development. PLoS One, 12(8):e0183117.	Australia: Phillip Island	38.48 S 145.23 E
			Eudyptula minor
52	PRJNA354495	Mammalia	Ailuropoda melanoleuca		China
53	PRJNA356981	Actinopteri	Siganus fuscescens	Nielsen S, et al. (2017) Microbiome patterns across the gastrointestinal tract of the rabbitfish Siganus fuscescens. PeerJ, 5:e3317.	Australia: Great Barrier Reef	23.51 S 152.09 E
54	PRJNA362214	Aves	Struthio camelus		USA: Wisconsin	43.07 N 89.40 W
		Mammalia	Loxodonta
			Colobus guereza
			Gorilla gorilla
			Pongo pygmaeus
			Callithrix geoffroyi
			Lemur catta
			Cavia porcellus
			Hydrochoerus hydrochaeris
			Hystrix indica
			Ailurus fulgens
			Canis lupus
			Taxidea taxus
			Bos taurus
			Ovis aries
			Sus scrofa
			Equus caballus
			Ceratotherium simum
			Tapirus bairdii
			Tapirus indicus
			Choloepus
55	PRJNA362233	Insecta	Anabrus simplex	Smith CC, et al. (2017) Spatial Structure of the Mormon Cricket Gut Microbiome and its Predicted Contribution to Nutrition and Immune Function. Front Microbiol, 8:801.	USA: Wyoming	44.46 N 107.46 W
56	PRJNA368741	Insecta	Coleoptera sp. small	Lyra ML, et al. (2018) The Intestinal Microbiota of Tadpoles Differs from Those of Syntopic Aquatic Invertebrates. Microb Ecol, 76(1):121-124.	Brazil	22.32 S 47.71 W
			Ranatra sp.
			Odonata
		Actinopteri	Astyanax paranae
			Poecilia reticulata
		Amphibia	Scix fuscovarius
			Dendropsophus minutus
57	PRJNA368963	Mammalia	Kogia breviceps	Erwin PM, et al. (2017) High diversity and unique composition of gut microbiomes in pygmy (Kogia breviceps) and dwarf (K. sima) sperm whales. Sci Rep, 7(1):7205.	USA	35.45 N 75.48 W
			Kogia sima
58	PRJNA380495	Mammalia	Sus scrofa	Mu C, et al. (2017) Differences in Microbiota Membership along the Gastrointestinal Tract of Piglets and Their Differential Alterations Following an Early-Life Antibiotic Intervention. Front Microbiol, 8:797.	China
59	PRJNA387553	Mammalia	Lepus americanus	Finlayson-Trick ECL, et al. (2017) Taxonomic differences of gut microbiomes drive cellulolytic enzymatic potential within hind-gut fermenting mammals. PLoS One, 12(12):e0189404.	Canada: Shubenacadie Wildlife Park, Shubenacadie, NS	45.09 N 63.39 W
			Oryctolagus cuniculus
			Erethizon dorsatum
			Castor cadensis
			Marmota monax
			Canis latrans
			Canis lupus
			Vulpes lagopus
			Vulpes velox
			Vulpes vulpes
			Mephitis mephitis
			Lontra cadensis
			Martes americana
			Martes pennti
			Neovison vison
			Procyon lotor
			Ursus americanus
			Cervus canadensis
			Cervus elaphus
			Alces alces
60	PRJNA389227	Mammalia	Oryctolagus cuniculus	Fu X, et al. (2018) Microbiome of Total Versus Live Bacteria in the Gut of Rex Rabbits. Front Microbiol, 9:733.	China
61	PRJNA392980	Actinopteri	Salmo trutta	Michl SC, et al. (2019) A diet-change modulates the previously established bacterial gut community in juvenile brown trout (Salmo trutta). Sci Rep, 9(1):2339.	Germany
62	PRJNA393178	Insecta	Rhagium inquisitor	Ziganshina EE, et al. (2018) Fungal, Bacterial, and Archaeal Diversity in the Digestive Tract of Several Beetle Larvae (Coleoptera). Biomed Res Int, 2018:6765438.	Russia: KAZAN
			Cucujus cinberinus
			Schizotus pectinicornis
			Upis ceramboides
			Oryctes nasicornis
			Amphimallon solstitiale
63	PRJNA394716	Actinopteri	Hypophthalmichthys nobilis		China: Yaowan fishfarming in Province Jingzhou	30.16 N 112.18 E
64	PRJNA397174	Arachnida	Spider	Sherrill-Mix S, et al. (2018) Allometry and Ecology of the Bilaterian Gut Microbiome. Mbio,9(2).	USA; Uganda; Ivory Coast; Guinea, sanctuary; Cananda
		Malacostraca	Porcellio laevis
			Farfantepenaeus duorarum
			Coenobita sp.
			Callinectes sapidus
		Insecta	Manduca sexta
			Manduca quinquemaculata
			Moth
			Acronicta americana
			Tenebrio molitor
			Megasoma actaeon
			Drosophila melanogaster
			Lucilia sericata
			Anopheles stephensi
			Apis mellifera
			Melissodes bimaculata
			Bombus bimaculatus
			Anthidium manicatum
			Vespula maculifrons
			Acheta domesticus
			Gromphadorhina portentosa
			Mantis religiosa
			Cimex lectularius
			Boisea trivittata
		Chondrichthyes	Leucoraja ocellata
			Carcharhinus leucas
			Carcharhinus plumbeus
			Galeocerdo cuvier
			Negaprion brevirostris
		Actinopteri	Paralichthys dentatus
			Prionotus carolinus
		Sauropsida	Pogona barbata
		Aves	Buteo jamaicensis
			Nymphicus hollandicus
			Melopsittacus undulatus
			Bubo bubo
		Mammalia	Cercocebus atys
			Macaca mulatta
			Piliocolobus badius
			Mandrillus sphinx
			Gorilla gorilla
			Homo sapiens
			Pan paniscus
			Pan troglodytes
			Oryctolagus cuniculus
			Cavia porcellus
			Mesocricetus auratus
			Gerbillus gerbillus
			Mus musculus
			Rattus norvegicus
			Canis lupus
			Mustela putorius
			Felis catus
			Eubalaena glacialis
			Balaenoptera physalus
			Megaptera novaeangliae
			Bos taurus
			Capra hircus
			Ovis aries
			Sus scrofa
			Vicugna pacos
			Equus caballus
65	PRJNA400790	Insecta	Callidium coriaceum	Mohammed WS, et al. (2018) Comparison of intestinal bacterial and fungal communities across various xylophagous beetle larvae (Coleoptera: Cerambycidae). Sci Rep, 8(1):10073.	Russia: Kazan
			Trichoferus campestris
			Acanthocinus aedilis
			Acmaeops septentrionis
			Rhagium mordax
66	PRJNA413503	Actinopteri	Siniperca chuatsi	Xiao F, et al.(2018) Necessary Sequencing Depth and Clustering Method to Obtain Relatively Stable Diversity Patterns in Studying Fish Gut Microbiota. Curr Microbiol, 75(9):1240-1246.	China: Wuhan	30.52 N 114.35 E
67	PRJNA413667	Actinopteri	Salmo salar	Rudi K, et al. (2018) Stable Core Gut Microbiota across the Freshwater-to-Saltwater Transition for Farmed Atlantic Salmon. Appl Environ Microbiol, 2;84(2).	Norway	59.62 N 10.65 E
68	PRJNA422168	Actinopteri	Oreochromis niloticus	Limbu SM, et al. (2018) Chronic exposure to low environmental concentrations and legal aquaculture doses of antibiotics cause systemic adverse effects in Nile tilapia and provoke differential human health risk. Environ Int, 115:205-219.	China:Shanghai
69	PRJNA432427	Insecta	Aedes albopictus	Wang X, et al. (2018) Bacterial microbiota assemblage in Aedes albopictus mosquitoes and its impacts on larval development. Mol Ecol, 27(14):2972-2985.	China: Guangzhou	23.19 N 113.33 E
70	PRJNA433462	Actinopteri	Salmo salar	Yang J, et al. (2019)Atlantic salmon raised with diets low in long-chain polyunsaturated n-3 fatty acids in freshwater have aMycoplasma-dominated gut microbiota at sea. Aquaculture Environment Interactions, 11.	Norway	63.29 N 9.08 E
71	PRJNA433775	Actinopteri	Oreochromis niloticus		China: Huzhou	30.88 N 120.07 E
72	PRJNA449116	Insecta	Choristoneura fumifera
73	PRJNA451304	Actinopteri	Huso dauricus		China: jingzhou	30.38 N 112.06 E
74	PRJNA453108	Actinopteri	Ctenopharyngodon idella	Pan H, et al. (2019) Berberine Influences Blood Glucose via Modulating the Gut Microbiome in Grass Carp. Front Microbiol, 10:1066.	China: Guangzhou	23.07 N 113.23 E
75	SRA544802	Aves	Anser cygnoides	Li M, et al. (2017) Cassava foliage affects the microbial diversity of Chinese indigenous geese caecum using 16S rRNA sequencing. Sci Rep, 7:45697.	China: Hainan, Danzhou	19.52 N 109.58 E
76	SRP045738	Malacostraca	Eriocheir sinensis	Chen X, et al. (2015) Bacterial community associated with the intestinal tract of Chinese mitten crab (Eriocheir sinensis) farmed in Lake Tai, China. PLoS One, 10(4):e0123990.	China: Lake Tai	31.25 N 120.10 E
77	SRP046765	Malacostraca	Orchestia montagui	Abdelrhman KF, et al. (2017) Exploring the bacterial gut microbiota of supralittoral talitrid amphipods. Res Microbiol, 168(1):74-84.	Italy:Sardinia
			Orchestia stephenseni
			Talitrus saltator
			Talorchestia pelecaniformis
			not applicable
			Unknown
78	SRP048671	Insecta	Lymantria dispar	Mason CJ, et al. (2015) Aspen Defense Chemicals Influence Midgut Bacterial Community Composition of Gypsy Moth. J Chem Ecol, 41(1):75-84.
79	SRP064694	Chromadorea	Litoditis marina	Derycke S, et al. (2016) Coexisting cryptic species of the Litoditis marina complex (Nematoda) show differential resource use and have distinct microbiomes with high intraspecific variability. Mol Ecol, 25(9):2093-110.	Netherlands: Paulina	51.35 N 3.82 E
80	SRP103298	Aves	Phoenicoparrus andinus		Argentina	34.18 S 62.32 W
			Phoenicopterus chilensis
81	SRP113773	Insecta	Drosophila melanogaster	Adair KL, et al. (2018) Microbial community assembly in wild populations of the fruit fly Drosophila melanogaster. ISME J, 12(4):959-972.	USA
82	SRP114384	Sauropsida	Chelonia mydas	Campos P, et al. (2018) Fast acquisition of a polysaccharide fermenting gut microbiome by juvenile green turtles Chelonia mydas after settlement in coastal habitats. Microbiome, 6(1):69.	Brazil: Ubatuba
83	SRP131711	Aves	Chroicocephalus ridibundus	Liao F, et al. (2019) Characteristics of microbial communities and intestinal pathogenic bacteria for migrated Larus ridibundus in southwest China. Microbiologyopen, 8(4):e00693.	China: Yunnan	26.22 N 103.40 E
84	SRP132570	Arachnida	Allagelena difficilis	Zhang L, et al. (2018) Insights into the bacterial symbiont diversity in spiders. Ecol Evol, 8(10):4899-4906.	China
			Agelena labyrinthica
			Nurscia albofasciata
			Pirata subpiraticus
			Hylyphantes graminicola
			Ummeliata insecticeps
			Artema atlanta
			Dictis striatipes
85	SRP135870	Insecta	Apis mellifera	Anderson KE, et al. (2018) The queen’s gut refines with age: longevity phenotypes in a social insect model. Microbiome, 6(1):108.	USA	33.01 N 115.47 W
86	SRP165175	Insecta	Subpsaltria yangi		Helan Mountains; Hancheng City
87	SRP170217	Mammalia	Hipposideros armiger		China
			Rhinolophus ferrumequinum
			Vespertilio sinensis
88	SRP184768	Insecta	Bemisia tabaci	Caamal-Chan MG, et al. (2019) Analysis of the bacterial communities and endosymbionts of natural populations of Bemisia tabaci in several crop fields from Mexico semi-arid zone. Annals of Microbiology, 1–14.	Mexico	24.14 N 110.43 W
89	SRP185460	Insecta	Bemisia tabaci	Caamal-Chan MG, et al. (2019) Analysis of the bacterial communities and endosymbionts of natural populations of Bemisia tabaci in several crop fields from Mexico semi-arid zone. Annals of Microbiology, pp 1–14.	Mexico	24.14 N 110.43 W
90	SRP185475	Mammalia	Phascolarctos cinereus	Brice KL, et al. (2019) The Koala (Phascolarctos cinereus) faecal microbiome differs with diet in a wild population. PeerJ, 7:e6534.	Australia: Victoria, Cape Ottway	38.50 S 143.30 E
91	SRP192527	Insecta	Odontotermes formosanus		China: GuangDong
			Coptotermes formosanus
